# Supplementary material for: Overexpression of an auxin receptor OsAFB6 significantly enhanced grain yield by increasing cytokinin and decreasing auxin concentrations in rice panicle
Source: Sci Rep. 2018 Sep 19;8:14051. doi: 10.1038/s41598-018-32450-x (PMC6145926; doi:10.1038/s41598-018-32450-x)
Supplement: Supplementary file 2 — Dataset 2 [file 41598_2018_32450_MOESM2_ESM.xlsx]

## Sheet: Sheet1
Supplementary information Overexpression of an auxin receptor OsAFB6 significantly enhanced grain yield by increasing cytokinin and decreasing auxin concentrations in rice panicle Qin He, Lin Yang, Wei Hu, Jia Zhang, Yongzhong Xing National Key Laboratory of Crop Genetic Improvement and National Center of Plant Gene Research (Wuhan), Huazhong Agricultural University, China * yzxing@mail.hzau.edu.…
Gene_id	readcount_IOXOsAFB6	readcount_NP	log2FoldChange	pval	padj	Gene name	Gene description
OS08G0281500	20.1474	0.563565	5.1599	0.00026789	0.036253
OS05G0541900	4909.61	284.971	4.1067	6.41e-25	7e-21		Putative 60S ribosomal L28 protein; cDNA clone:J013069H24, full insert sequence [Source:UniProtKB/TrEMBL;Acc:Q5TKP2]
EPlOSAG00000023747	370.562	22.7338	4.0268	1.31e-17	7.14e-14
OS03G0785900	33.4778	3.12285	3.4223	0.00016309	0.026706	GSTU1	Probable glutathione S-transferase GSTU1 [Source:UniProtKB/Swiss-Prot;Acc:Q10CE7]
OS08G0475500	175.575	20.7381	3.0817	9.99e-10	1.49e-06		Putative uncharacterized protein OJ1111_E05.3; Putative uncharacterized protein P0451G12.25 [Source:UniProtKB/TrEMBL;Acc:Q6ZDG2]
OS01G0896800	4867.04	625.679	2.9596	3.87e-15	1.81e-11	RPL5A	60S ribosomal protein L5-1 [Source:UniProtKB/Swiss-Prot;Acc:Q0JGY1]
OS08G0496700	33.9729	4.50852	2.9137	0.00043657	0.049936		Putative uncharacterized protein [Source:UniProtKB/TrEMBL;Acc:A3BUG6]
OS01G0823100	42.2567	5.78556	2.8687	0.00020008	0.030478	EXPA2	Expansin-A2 [Source:UniProtKB/Swiss-Prot;Acc:Q40636]
OS07G0624600	248.058	41.4244	2.5821	1.02e-08	1.02e-05	TPP3	Probable trehalose-phosphate phosphatase 3 [Source:UniProtKB/Swiss-Prot;Acc:Q7XI41]
OS03G0115800	14073.2	2353.96	2.5798	1.56e-12	4.63e-09		Os03g0115800 protein; cDNA clone:001-124-D04, full insert sequence [Source:UniProtKB/TrEMBL;Acc:Q0DVR9]
OS11G0282700	77.8676	14.3889	2.4361	3.49e-05	0.0079948		Os11g0282700 protein; Transposon protein, putative, Pong sub-class, expressed; cDNA clone:J033135A20, full insert sequence [Source:UniProtKB/TrEMBL;Acc:Q0ITA8]
OS02G0631700	124.219	25.4999	2.2843	7.09e-06	0.0023454		A-type response regulator; Os02g0631700 protein; Putative response regulator; TypeA response regulator 11 [Source:UniProtKB/TrEMBL;Acc:Q6H468]
OS09G0531200	102.719	21.3481	2.2665	2.74e-05	0.006692	ML6	Protein MEI2-like 6 [Source:UniProtKB/Swiss-Prot;Acc:Q652K6]
OS07G0170900	146.631	31.849	2.2029	6.96e-06	0.0023259		Os07g0170900 protein; cDNA clone:002-103-D11, full insert sequence [Source:UniProtKB/TrEMBL;Acc:Q0D8B6]
OS02G0745100	167.486	38.9633	2.1039	1.14e-05	0.0032908	NIP2-1	Aquaporin NIP2-1 [Source:UniProtKB/Swiss-Prot;Acc:Q6Z2T3]
OS03G0680200	507.637	118.389	2.1003	1.31e-07	0.00010014		Os03g0680200 protein; Putative ankyrin; TPR Domain containing protein, expressed [Source:UniProtKB/TrEMBL;Acc:Q10F57]
OS01G0896700	12949.2	3071.68	2.0758	8.75e-09	9.55e-06	RPL5B	60S ribosomal protein L5-2 [Source:UniProtKB/Swiss-Prot;Acc:Q8L4L4]
OS05G0146100	172.17	41.016	2.0696	8.07e-06	0.0025675		Os05g0146100 protein; Putative uncharacterized protein OSJNBa0077J22.4; Putative uncharacterized protein OSJNBb0015A05.10 [Source:UniProtKB/TrEMBL;Acc:Q6ASR8]
OS01G0257100	242.938	59.7066	2.0246	0.00036467	0.045068		Os01g0257100 protein; Putative RALF; Uncharacterized protein; cDNA, clone: J100046K16, full insert sequence [Source:UniProtKB/TrEMBL;Acc:Q9SDJ5]
OS01G0180500	229.545	56.7284	2.0166	5.92e-06	0.002019
OS11G0649000	304.041	76.086	1.9986	2.56e-06	0.0011688		Putative uncharacterized protein [Source:UniProtKB/TrEMBL;Acc:A3CDB6]
OS07G0667300	110.182	27.8006	1.9867	0.00013689	0.02335		Os07g0667300 protein; cDNA clone:J013022K23, full insert sequence [Source:UniProtKB/TrEMBL;Acc:Q0D3T5]
OS08G0419600	149.64	39.5321	1.9204	5.33e-05	0.011269		Putative uncharacterized protein [Source:UniProtKB/TrEMBL;Acc:B9G0X8]
OS02G0492900	95.5599	25.2466	1.9203	0.00023678	0.034398		Os02g0492900 protein; Putative ankyrin-like protein; cDNA clone:002-171-F07, full insert sequence [Source:UniProtKB/TrEMBL;Acc:Q6K5N5]
OS08G0199400	174.55	47.1118	1.8895	3.37e-05	0.0078269		Acyl-[acyl-carrier-protein] desaturase 6, chloroplastic [Source:UniProtKB/Swiss-Prot;Acc:Q0J7E4]
OS07G0136500	585.904	162.487	1.8503	1.73e-06	0.00085794		cDNA, clone: J075163H13, full insert sequence [Source:UniProtKB/TrEMBL;Acc:B7F9C0]
OS10G0460500	351.942	98.4218	1.8383	0.00024334	0.034499		Expressed protein; Os10g0460500 protein; cDNA clone:J023055H02, full insert sequence [Source:UniProtKB/TrEMBL;Acc:Q337M9]
OS10G0403000	907.353	255.888	1.8261	3.33e-05	0.0078269	CYP78A11	Cytochrome P450 78A11 [Source:UniProtKB/Swiss-Prot;Acc:Q7Y1V5]
OS09G0433800	185.687	52.4837	1.8229	0.00012693	0.022111		Os09g0433800 protein; Putative uncharacterized protein OJ1081_G10.16; cDNA clone:001-122-B03, full insert sequence; cDNA clone:J023131I21, full insert sequence [Source:UniProtKB/TrEMBL;Acc:Q69PH9]
OS01G0831000	267.787	75.7862	1.8211	1.55e-05	0.0042179	LAX	Transcription factor LAX PANICLE [Source:UniProtKB/Swiss-Prot;Acc:Q7XAQ6]
OS04G0569100	584.908	177.677	1.719	1.04e-05	0.0030598	ROC4	Homeobox-leucine zipper protein ROC4 [Source:UniProtKB/Swiss-Prot;Acc:Q7Y0V9]
OS03G0839200	248.702	76.2929	1.7048	7.15e-05	0.014279		MATE efflux family protein, expressed; Putative MATE efflux membrane protein; cDNA, clone: J075002C19, full insert sequence [Source:UniProtKB/TrEMBL;Acc:Q851N6]
OS12G0208900	272.47	84.891	1.6824	7e-05	0.014279
OS05G0118700	1174.96	368.89	1.6713	9.19e-06	0.0027705	WOX2	Putative WUSCHEL-related homeobox 2 [Source:UniProtKB/Swiss-Prot;Acc:Q5W7C3]
OS07G0136300	488.156	153.563	1.6685	2.06e-05	0.0054065		Os07g0136300 protein; Putative uncharacterized protein P0495H05.13; cDNA clone:002-113-A12, full insert sequence [Source:UniProtKB/TrEMBL;Acc:Q6ZE36]
OS01G0765600	260.624	82.3474	1.6622	7.11e-05	0.014279		Calmodulin-like protein; Os01g0765600 protein; cDNA clone:002-153-B10, full insert sequence [Source:UniProtKB/TrEMBL;Acc:Q94DW4]
OS02G0178100	49357	15746.9	1.6482	2.57e-06	0.0011688		auxin signaling F-BOX 2, putative, expressed; Os03g0187500 protein [Source:UniProtKB/TrEMBL;Acc:Q6ETM8]
OS01G0890500	1527.37	495.888	1.623	0.00011204	0.019943		Putative uncharacterized protein B1099D03.54; Uncharacterized protein [Source:UniProtKB/TrEMBL;Acc:Q5N832]
OS01G0284500	386.152	125.747	1.6187	0.0002116	0.031875	GER4	Germin-like protein 1-1 [Source:UniProtKB/Swiss-Prot;Acc:Q7F731]
OS06G0592500	168.55	54.9395	1.6173	0.00040142	0.047632		Os06g0592500 protein; Putative ethylene-responsive transcriptional coactivator; cDNA clone:002-157-H08, full insert sequence; cDNA clone:J033114G13, full insert sequence [Source:UniProtKB/TrEMBL;Acc:Q69XD8]
OS03G0753100	441.881	151.221	1.547	7.14e-05	0.014279	MADS34	MADS-box transcription factor 34 [Source:UniProtKB/Swiss-Prot;Acc:Q6Q9H6]
OS09G0565900	319.007	110.288	1.5323	0.00021793	0.032439
OS05G0158500	411.403	145.415	1.5004	0.00018861	0.02984		Os05g0158500 protein; Putative serine carboxypeptidase II [Source:UniProtKB/TrEMBL;Acc:Q5W727]
OS04G0656500	601.61	213.094	1.4973	0.00011517	0.020332	SPL8	Squamosa promoter-binding-like protein 8 [Source:UniProtKB/Swiss-Prot;Acc:Q7XPY1]
OS03G0243700	471.468	169.912	1.4724	0.000155	0.026162		Os03g0243700 protein [Source:UniProtKB/TrEMBL;Acc:Q0DTJ5]
OS08G0101100	2450.68	884.782	1.4698	0.00026023	0.035809		HMG type nucleosome/chromatin assembly factor; Os08g0101100 protein; Putative HMG type nucleosome/chromatin assembly factor D; cDNA clone:J023035E20, full insert sequence [Source:UniProtKB/TrEMBL;Acc:Q6Z1Z2]
OS05G0124600	332.742	121.311	1.4557	0.00029087	0.037952		Putative uncharacterized protein [Source:UniProtKB/TrEMBL;Acc:B9FM85]
OS02G0828900	2396.8	897.33	1.4174	0.00010939	0.019793		Putative DNA-binding protein PD3, chloroplast [Source:UniProtKB/TrEMBL;Acc:Q6K7N9]
OS03G0724600	507.729	192.226	1.4013	0.00029203	0.037953		Os03g0724600 protein [Source:UniProtKB/TrEMBL;Acc:Q0DP01]
OS08G0500700	8914.73	3394.47	1.393	0.00011086	0.01984		Putative heat shock protein 82 [Source:UniProtKB/TrEMBL;Acc:Q5QLP0]
OS05G0518600	821.178	317.906	1.3691	0.00023317	0.03409		Os05g0518600 protein [Source:UniProtKB/TrEMBL;Acc:C7J2A4]
OS03G0636800	1186.26	461.852	1.3609	0.00025774	0.035616	NEK1	Serine/threonine-protein kinase Nek1 [Source:UniProtKB/Swiss-Prot;Acc:Q10GB1]
OS07G0151800	596.871	233.258	1.3555	0.00033717	0.042634		Os07g0151800 protein; Putative uncharacterized protein B1364A02.14; Putative uncharacterized protein OJ1048_C10.15; cDNA clone:001-118-G04, full insert sequence [Source:UniProtKB/TrEMBL;Acc:Q7XIY3]
OS02G0814200	4694.24	1846.78	1.3459	0.00019696	0.030388		Os02g0814200 protein; Putative CER1; cDNA clone:J013134I09, full insert sequence [Source:UniProtKB/TrEMBL;Acc:Q6K3D8]
OS04G0598300	6845.87	2725.38	1.3288	0.00019857	0.030388	FL	Probable transcription factor FL [Source:UniProtKB/Swiss-Prot;Acc:Q0JAI1]
OS06G0653000	3196.55	1283	1.317	0.00027544	0.036819		Os06g0653000 protein; Putative Gl1 [Source:UniProtKB/TrEMBL;Acc:Q67WQ7]
OS12G0618600	1949.44	782.732	1.3165	0.00023945	0.034398		CCAAT-binding transcription factor subunit B family protein, expressed; HAP2 subunit of HAP complex; Os12g0618600 protein; cDNA clone:J033067G24, full insert sequence [Source:UniProtKB/TrEMBL;Acc:Q2QM38]
OS01G0917500	2841.78	1183.01	1.2643	0.00041335	0.04838		Os01g0917500 protein; Putative extra sporogenous cells; Putative leucin-rich repeat protein kinase [Source:UniProtKB/TrEMBL;Acc:Q8RZV7]
OS03G0789433	2984.56	7027.91	-1.2356	0.00038147	0.046617
OS03G0669300	1958.09	4670.99	-1.2543	0.00042407	0.049249		Os03g0669300 protein [Source:UniProtKB/TrEMBL;Acc:Q0DPR0]
OS04G0649100	934.747	2235.37	-1.2579	0.00042862	0.049254		Os04g0649100 protein [Source:UniProtKB/TrEMBL;Acc:C7J172]
OS07G0568700	13053.5	31218.1	-1.258	0.00032576	0.041351	FOR1	Polygalacturonase inhibitor 1 [Source:UniProtKB/Swiss-Prot;Acc:Q8GT95]
OS03G0243100	570.479	1395.66	-1.2907	0.00039635	0.047202	ADF5	Actin-depolymerizing factor 5 [Source:UniProtKB/Swiss-Prot;Acc:Q10P87]
OS05G0414600	3799.33	9328.57	-1.2959	0.00021217	0.031875
OS06G0470350	4081.28	10041.8	-1.2989	0.00024303	0.034499
OS03G0198600	662.7	1640.54	-1.3077	0.00041028	0.04838	HOX12	Homeobox-leucine zipper protein HOX12 [Source:UniProtKB/Swiss-Prot;Acc:Q10QF2]
OS04G0656100	2168.51	5373.1	-1.3091	0.00018512	0.02943		Plasma membrane ATPase [Source:UniProtKB/Swiss-Prot;Acc:Q7XPY2]
OS06G0661766	732.048	1821.88	-1.3154	0.0003239	0.041276
OS01G0839900	10723.5	26758.1	-1.3192	0.00019808	0.030388		Pathogenesis-related thaumatin superfamily protein [Source:Projected from Arabidopsis thaliana (AT2G28790) TAIR;Acc:AT2G28790]
OS02G0522300	794.62	1983.19	-1.3195	0.00024599	0.034576		cDNA clone:001-036-H04, full insert sequence; cDNA clone:J013135P04, full insert sequence; cDNA clone:J013157H05, full insert sequence [Source:UniProtKB/TrEMBL;Acc:B7E6Q5]
OS03G0407050	411.541	1027.76	-1.3204	0.00031797	0.040678
OS08G0511700	1033.43	2584.04	-1.3222	0.00019023	0.029951		Putative uncharacterized protein [Source:UniProtKB/TrEMBL;Acc:A3BUR8]
OS03G0784100	493.105	1240.56	-1.331	0.00023759	0.034398		Os03g0784100 protein; Patatin-like phospholipase family protein, expressed; Putative lipid acyl hydrolase [Source:UniProtKB/TrEMBL;Acc:Q10CF9]
OS02G0671200	1675.98	4226.27	-1.3344	0.00016442	0.026783		Os02g0671200 protein [Source:UniProtKB/TrEMBL;Acc:Q0DYS5]
OS02G0625300	7701.55	19492.3	-1.3397	0.00013146	0.022659		Phosphoenolpyruvate carboxylase kinase [Source:UniProtKB/TrEMBL;Acc:Q2ABR6]
OS07G0580900	417.355	1057.91	-1.3419	0.00028541	0.037389		Os07g0580900 protein; Putative geranylgeranyl diphosphate synthase; cDNA clone:J023007O22, full insert sequence; cDNA clone:J033030K23, full insert sequence [Source:UniProtKB/TrEMBL;Acc:Q7XI92]
OS05G0586900	358.68	919.362	-1.3579	0.00028026	0.037161		cDNA, clone: J065183B01, full insert sequence [Source:UniProtKB/TrEMBL;Acc:B7F8W3]
OS03G0765900	766.266	1971.38	-1.3633	0.00019354	0.03019		Cytochrome b6f complex subunit, putative, expressed; Os03g0765900 protein; Putative uncharacterized protein OSJNBa0079B15.15 [Source:UniProtKB/TrEMBL;Acc:Q7Y0C9]
OS11G0248466	179.595	463.838	-1.3689	0.00042339	0.049249
OS03G0159900	329.26	854.832	-1.3764	0.00026155	0.035841		Expressed protein; cDNA clone:J013001B14, full insert sequence [Source:UniProtKB/TrEMBL;Acc:Q10RG6]
OS04G0598000	3630.82	9458.41	-1.3813	0.00010589	0.01955		OSJNba0093F12.14 protein; Os04g0598000 protein; cDNA clone:J033068C09, full insert sequence [Source:UniProtKB/TrEMBL;Acc:Q0JAI3]
OS07G0141400	631.856	1650.35	-1.3851	0.00013065	0.022638		Os07g0141400 protein; Probable photosystem II oxygen-evolving complex protein 2; cDNA clone:001-038-B02, full insert sequence; cDNA clone:J013002J02, full insert sequence [Source:UniProtKB/TrEMBL;Acc:Q8GTK4]
OS03G0758900	266.284	695.566	-1.3852	0.00028407	0.037388		Putative uncharacterized protein OSJNBa0040E01.11; Putative uncharacterized protein OSJNBb0048A17.3 [Source:UniProtKB/TrEMBL;Acc:Q9AUW4]
OS10G0522400	1029.57	2700.62	-1.3913	0.00010685	0.01955		F-box family protein, putative, expressed; Os10g0522400 protein; cDNA clone:J023120I24, full insert sequence [Source:UniProtKB/TrEMBL;Acc:Q109D8]
OS11G0113700	352.947	932.365	-1.4014	0.00015604	0.026162	CIPK15	CBL-interacting protein kinase 15 [Source:UniProtKB/Swiss-Prot;Acc:Q2RBF0]
OS04G0683700	397.859	1051.26	-1.4018	0.00017632	0.028169		OSJNBa0088H09.2 protein; Os04g0683700 protein [Source:UniProtKB/TrEMBL;Acc:Q7XPV4]
OS07G0461950	162.398	429.926	-1.4046	0.00024595	0.034576
OS01G0603300	630.459	1673.61	-1.4085	0.00010018	0.018964		Putative MCB2 protein [Source:UniProtKB/TrEMBL;Acc:Q5ZBC6]
OS01G0859200	217.376	578.732	-1.4127	0.00016879	0.02723		Os01g0859200 protein; Putative hydrolase; cDNA clone:001-041-F10, full insert sequence; cDNA clone:J023038D03, full insert sequence; cDNA clone:J023147H18, full insert sequence [Source:UniProtKB/TrEMBL;Acc:Q94DD0]
OS11G0106700	1717.57	4581.24	-1.4154	0.00010867	0.019772		Putative uncharacterized protein [Source:UniProtKB/TrEMBL;Acc:B9GBF4]
OS02G0818500	123.362	332.156	-1.429	0.00038975	0.046927		cDNA clone:J013098J11, full insert sequence [Source:UniProtKB/TrEMBL;Acc:B7ED76]
OS03G0351300	4074.01	11142.6	-1.4516	3.73e-05	0.0084258		Glycosyl hydrolase family 14 protein, expressed; Os03g0351300 protein [Source:UniProtKB/TrEMBL;Acc:Q10LG9]
OS12G0549700	194.736	533.942	-1.4552	0.00017404	0.02794
OS03G0321300	797.887	2224.43	-1.4792	3.47e-05	0.0079917		F-box domain containing protein, expressed; Os03g0321300 protein; cDNA clone:J023081A12, full insert sequence [Source:UniProtKB/TrEMBL;Acc:Q10M69]
OS01G0186200	557.09	1556.05	-1.4819	4.81e-05	0.010226		PAS/LOV protein B [Source:Projected from Arabidopsis thaliana (AT2G02710) TAIR;Acc:AT2G02710]
OS10G0165400	174.74	488.733	-1.4838	0.00025749	0.035616
OS01G0974200	139.734	391.521	-1.4864	0.00027385	0.036757	MT2B	Metallothionein-like protein 2B [Source:UniProtKB/Swiss-Prot;Acc:Q5JM82]
OS06G0182100	240.893	675.623	-1.4878	6.56e-05	0.013586		Apoptosis-related protein PNAS-4 like; Os06g0182100 protein [Source:UniProtKB/TrEMBL;Acc:Q5SMI0]
OS01G0607100	244.951	687.029	-1.4879	7.81e-05	0.015412
OS10G0401000	284.911	803.651	-1.4961	8.55e-05	0.016675		Expressed protein; Os10g0401000 protein; Putative uncharacterized protein OSJNBa0050N08.25; cDNA clone:J023029H17, full insert sequence [Source:UniProtKB/TrEMBL;Acc:Q94I26]
OS07G0475900	569.927	1617.47	-1.5049	4.09e-05	0.0090575		Os07g0475900 protein; Putative serine/threonine protein kinase; cDNA clone:J013056N03, full insert sequence [Source:UniProtKB/TrEMBL;Acc:Q7F0I3]
OS01G0829100	174.34	495.418	-1.5067	8.92e-05	0.017287		Os01g0829100 protein; Protein kinase-like; Uncharacterized protein; cDNA clone:001-027-G02, full insert sequence [Source:UniProtKB/TrEMBL;Acc:Q941V9]
OS10G0442400	76.3824	217.737	-1.5113	0.00039276	0.046945		Os10g0442300 protein [Source:UniProtKB/TrEMBL;Acc:Q0IXF5]
OS01G0867300	476.182	1357.42	-1.5113	0.00042821	0.049254		ABA responsive element binding factor 1; Os01g0867300 protein; cDNA clone:J013123H12, full insert sequence [Source:UniProtKB/TrEMBL;Acc:Q0JHF1]
OS04G0456700	914.457	2609.91	-1.513	0.00027999	0.037161		OSJNBa0006M15.20 protein; OSJNBa0036B21.4 protein; Os04g0456700 protein; cDNA clone:J013002D12, full insert sequence [Source:UniProtKB/TrEMBL;Acc:Q7XRE7]
OS01G0129500	96.7194	276.911	-1.5175	0.00023948	0.034398		Os01g0129500 protein; Putative uncharacterized protein P0408F06.22; cDNA clone:J033016J24, full insert sequence [Source:UniProtKB/TrEMBL;Acc:Q9LG94]
OS02G0525100	831.122	2384.53	-1.5206	2.7e-05	0.0066914		Os02g0525100 protein; Putative uncharacterized protein P0415B12.29; cDNA clone:001-101-D04, full insert sequence [Source:UniProtKB/TrEMBL;Acc:Q6H7A9]
OS04G0570800	86.1313	247.559	-1.5232	0.00026759	0.036253		OSJNBa0088I22.11 protein; Os04g0570800 protein; cDNA clone:J023031N01, full insert sequence [Source:UniProtKB/TrEMBL;Acc:Q7XU42]
OS04G0535200	3879.79	11156	-1.5238	2.11e-05	0.0054435		Os04g0535200 protein; cDNA clone:001-024-B02, full insert sequence; cDNA clone:002-172-E10, full insert sequence; cDNA clone:J033044F04, full insert sequence [Source:UniProtKB/TrEMBL;Acc:Q0JBF3]
OS03G0655400	629.765	1812.51	-1.5251	3.28e-05	0.0078269		Dehydrin family protein, expressed; Putative dehydrin (Having alternative splicing products); WSI724 protein induced by water stress; cDNA clone:001-023-B08, full insert sequence [Source:UniProtKB/TrEMBL;Acc:Q40711]
OS09G0491740	96.6457	278.436	-1.5266	0.00026356	0.035964		Os09g0491740 protein; cDNA clone:J033028L15, full insert sequence [Source:UniProtKB/TrEMBL;Acc:B7EM10]
OS05G0196400	830.358	2392.72	-1.5268	2.52e-05	0.0063604
OS05G0194550	132.273	381.299	-1.5274	0.00011066	0.01984		Os05g0194550 protein [Source:UniProtKB/TrEMBL;Acc:C7J2P2]
OS02G0482200	162.455	469.706	-1.5317	0.00015804	0.026273
OS07G0556200	466.672	1379.23	-1.5634	2.18e-05	0.0055898	PETC	Cytochrome b6-f complex iron-sulfur subunit, chloroplastic [Source:UniProtKB/Swiss-Prot;Acc:Q69S39]
OS10G0561800	113.688	337.409	-1.5694	9.98e-05	0.018964	HOX1	Homeobox-leucine zipper protein HOX1 [Source:UniProtKB/Swiss-Prot;Acc:Q7XC54]
OS02G0790500	2152.93	6400.61	-1.5719	0.00038609	0.046832		Os02g0790500 protein [Source:UniProtKB/TrEMBL;Acc:Q0DWW9]
OS03G0297600	166.872	496.705	-1.5736	3.64e-05	0.008267		Os03g0297600 protein; Streptomyces cyclase/dehydrase family protein, expressed [Source:UniProtKB/TrEMBL;Acc:Q10MS2]
OS11G0180000	242.001	721.774	-1.5765	3.28e-05	0.0078269		Disease resistance-responsive family protein, putative, expressed; F12P19.3 [imported]-Arabidopsis thaliana; Os11g0180000 protein; cDNA clone:006-306-B12, full insert sequence [Source:UniProtKB/TrEMBL;Acc:Q53NQ9]
OS02G0530100	56.4816	169.193	-1.5828	0.00037289	0.045739		Copper chaperone homolog CCH [Source:UniProtKB/TrEMBL;Acc:Q6H759]
OS04G0475600	235.221	705.591	-1.5848	2.58e-05	0.006439	DAO	2-oxoglutarate-dependent dioxygenase DAO [Source:UniProtKB/Swiss-Prot;Acc:Q7XKU5]
OS06G0663800	100.7	303.057	-1.5895	0.00010123	0.019054		Peptidyl-prolyl cis-trans isomerase [Source:UniProtKB/TrEMBL;Acc:Q653Z1]
OS02G0236600	73.8665	223.103	-1.5947	0.00013236	0.022695		Class III peroxidase 27; Putative bacterial-induced peroxidase; cDNA, clone: J100054A05, full insert sequence [Source:UniProtKB/TrEMBL;Acc:Q6EUS1]
OS02G0684400	1368.56	4149.94	-1.6004	1.15e-05	0.0032908		Os02g0684400 protein; Putative uncharacterized protein OJ1212_A08.13; cDNA clone:J013001N07, full insert sequence [Source:UniProtKB/TrEMBL;Acc:Q6ETZ7]
OS01G0964333	99.3659	301.547	-1.6016	0.00011547	0.020332
OS02G0747400	590.258	1794.53	-1.6042	8.61e-06	0.0026857		Os02g0747400 protein; Putative TCP-domain protein; TCP transcription factor [Source:UniProtKB/TrEMBL;Acc:Q6YUX6]
OS09G0484800	55.854	170.077	-1.6065	0.00038892	0.046927		Os09g0484800 protein; cDNA clone:002-120-F07, full insert sequence [Source:UniProtKB/TrEMBL;Acc:Q0J0T5]
OS01G0349600	577.371	1758.17	-1.6065	1.21e-05	0.0033747
OS02G0236800	493.079	1509.13	-1.6138	8.17e-06	0.0025724		Os02g0236800 protein; Putative bacterial-induced peroxidase; cDNA clone:001-018-A04, full insert sequence; cDNA clone:J013112B18, full insert sequence; cDNA clone:J013157D18, full insert sequence [Source:UniProtKB/TrEMBL;Acc:Q6EQJ8]
OS05G0125500	407.087	1254.79	-1.624	1.2e-05	0.0033747		Isovaleryl-CoA dehydrogenase, mitochondrial [Source:UniProtKB/Swiss-Prot;Acc:Q75IM9]
OS06G0286700	55.8724	172.233	-1.6242	0.00034677	0.043513		Os06g0286700 protein; Putative NBS-LRR disease resistance protein [Source:UniProtKB/TrEMBL;Acc:Q5VN78]
OS03G0203200	3946.2	12166.6	-1.6244	5.04e-06	0.0018551	D14	Probable strigolactone esterase D14 [Source:UniProtKB/Swiss-Prot;Acc:Q10QA5]
OS02G0197600	57.6816	178.83	-1.6324	0.00024834	0.034758		Chlorophyll a/b-binding protein type III-like protein; Os02g0197600 protein [Source:UniProtKB/TrEMBL;Acc:Q6H746]
OS05G0461600	98.6076	308.894	-1.6473	7.05e-05	0.014279		Os05g0461600 protein; Putative uncharacterized protein OJ1281_H05.15; Putative uncharacterized protein OJ1525_A02.2; cDNA clone:002-133-D10, full insert sequence [Source:UniProtKB/TrEMBL;Acc:Q6L4Z9]
OS01G0247600	198.128	621.476	-1.6493	0.00010491	0.01955		Os01g0247600 protein; cDNA clone:002-145-F07, full insert sequence [Source:UniProtKB/TrEMBL;Acc:Q0JP35]
OS03G0194900	82.7246	261.39	-1.6598	9.28e-05	0.017764		Membrane protein, putative, expressed; Os03g0194900 protein; Putative membrane protein; cDNA clone:001-021-H11, full insert sequence; cDNA clone:006-204-B05, full insert sequence [Source:UniProtKB/TrEMBL;Acc:Q8H7W7]
OS12G0189300	1445.61	4568.68	-1.6601	6.6e-05	0.013586		Os12g0189300 protein [Source:UniProtKB/TrEMBL;Acc:Q0IPL3]
OS03G0239300	296.421	942.266	-1.6685	6.02e-06	0.0020325		C2H2 transcription factor; Os03g0239300 protein; Zinc finger, C2H2 type family protein, expressed; cDNA clone:J013047G22, full insert sequence; cDNA clone:J023110G13, full insert sequence [Source:UniProtKB/TrEMBL;Acc:Q10PC4]
OS05G0472000	188.201	599.506	-1.6715	0.00022228	0.032645	G1L8	Protein G1-like8 [Source:UniProtKB/Swiss-Prot;Acc:Q6ATW6]
OS10G0445600	151.316	484.225	-1.6781	3.31e-05	0.0078269	RAF1	Rubisco accumulation factor 1, chloroplastic [Source:UniProtKB/Swiss-Prot;Acc:Q7XDY9]
OS02G0525600	572.343	1846.06	-1.6895	3.99e-06	0.0015008		Os02g0525600 protein [Source:UniProtKB/TrEMBL;Acc:Q0E0T0]
OS02G0799700	62.6728	203.214	-1.6971	0.00021732	0.032439		Os02g0799700 protein; Putative uncharacterized protein OJ1695_D07.25; Putative uncharacterized protein OSJNBa0032L17.1; cDNA clone:J013002J20, full insert sequence [Source:UniProtKB/TrEMBL;Acc:Q69IK9]
OS05G0560000	87.1417	283.565	-1.7022	4.66e-05	0.01004	PSAH	Photosystem I reaction center subunit VI, chloroplastic [Source:UniProtKB/Swiss-Prot;Acc:Q0DG05]
OS11G0240600	240.898	790.218	-1.7138	5.79e-06	0.0019947		Expressed protein; Os11g0240600 protein; PrMC3, putative, expressed; cDNA clone:001-021-G12, full insert sequence [Source:UniProtKB/TrEMBL;Acc:Q53M20]
OS11G0235200	389.09	1291.71	-1.7311	3.04e-06	0.0012158		Nitrate transporter NTL1, putative, expressed; POT family, putative; cDNA clone:J023121K14, full insert sequence [Source:UniProtKB/TrEMBL;Acc:Q53JI5]
OS10G0422600	78.7823	261.591	-1.7314	4.59e-05	0.0099502		Os10g0422600 protein [Source:UniProtKB/TrEMBL;Acc:Q0IXM0]
OS06G0264500	150.709	501.622	-1.7348	9.07e-06	0.0027705		Os06g0264500 protein; Putative nitrite transporter; cDNA clone:J013148A07, full insert sequence [Source:UniProtKB/TrEMBL;Acc:Q5Z6P7]
OS02G0740400	34.5821	115.272	-1.7369	0.00038381	0.046727		Putative uncharacterized protein P0516G10.12-2 [Source:UniProtKB/TrEMBL;Acc:Q6Z7T2]
OS04G0542800	39.9911	133.559	-1.7397	0.00029356	0.038001	YSL16	Probable metal-nicotianamine transporter YSL16 [Source:UniProtKB/Swiss-Prot;Acc:Q7XN54]
OS03G0281100	129.207	431.978	-1.7413	9.22e-06	0.0027705		Ank repeat PF|00023 containing protein, putative, expressed; Os03g0281100 protein; Putative ankyrin repeat containing protein [Source:UniProtKB/TrEMBL;Acc:Q8H8W7]
OS03G0805600	53.0731	177.791	-1.7441	9.04e-05	0.017412
OS03G0116700	255.484	856.806	-1.7457	3.48e-06	0.0013563		F-box family protein, putative, expressed; Os03g0116700 protein; cDNA clone:002-100-H04, full insert sequence [Source:UniProtKB/TrEMBL;Acc:Q10SN2]
OS06G0306600	234.628	788.579	-1.7489	2.91e-06	0.0012004		Os06g0306600 protein; Putative esterase; cDNA clone:001-206-H11, full insert sequence [Source:UniProtKB/TrEMBL;Acc:Q5Z4C9]
OS12G0466200	863.687	2924.38	-1.7596	1.35e-06	0.00069205		Os12g0466550 protein [Source:UniProtKB/TrEMBL;Acc:C7JA15]
OS03G0229500	249.41	846.952	-1.7638	2.88e-06	0.0012004		MATE efflux family protein, expressed; Os03g0227966 protein; Putative membrane protein [Source:UniProtKB/TrEMBL;Acc:Q8LSP4]
OS04G0648900	413.737	1410.04	-1.7689	1.88e-06	0.00091932		OSJNBa0010D21.10 protein; Os04g0648900 protein; cDNA clone:006-207-A04, full insert sequence; cDNA clone:J033003O11, full insert sequence [Source:UniProtKB/TrEMBL;Acc:Q7XTV6]
OS01G0392600	321.453	1097.61	-1.7717	2.57e-06	0.0011688
OS01G0867400	41.8389	143.181	-1.7749	0.00019359	0.03019
OS07G0190000	155.838	535.235	-1.7801	0.00016519	0.026783		Probable 1-deoxy-D-xylulose-5-phosphate synthase 2, chloroplastic [Source:UniProtKB/Swiss-Prot;Acc:Q6YU51]
OS05G0198200	90.7213	312.188	-1.7829	1.57e-05	0.0042196	GRXC7	Glutaredoxin-C7 [Source:UniProtKB/Swiss-Prot;Acc:Q0DK35]
OS02G0611800	290.208	998.959	-1.7833	7.5e-05	0.01489		Os02g0611800 protein; Putative hydroxyanthranilate hydroxycinnamoyltransferase 3; cDNA clone:001-025-E04, full insert sequence [Source:UniProtKB/TrEMBL;Acc:Q6K638]
OS01G0775400	160.877	554.039	-1.784	4.48e-05	0.0098554	CKX5	Cytokinin dehydrogenase 5 [Source:UniProtKB/Swiss-Prot;Acc:Q5ZAY9]
OS03G0401951	485.391	1682.4	-1.7933	1.13e-06	0.0005988
OS02G0666200	1622.24	5650.93	-1.8005	6.24e-07	0.0003786	PIP1-1	Aquaporin PIP1-1 [Source:UniProtKB/Swiss-Prot;Acc:Q6EU94]
OS06G0226700	191.193	666.359	-1.8013	2.8e-06	0.0011925		Os06g0226700 protein; Putative auxin-induced basic helix-loop-helix transcription; cDNA clone:002-105-B01, full insert sequence [Source:UniProtKB/TrEMBL;Acc:Q67WL3]
OS09G0391800	94.1114	329.514	-1.8079	0.00031626	0.040617		Putative uncharacterized protein B1175F05.16 [Source:UniProtKB/TrEMBL;Acc:Q6H418]
OS01G0501800	136.063	478.656	-1.8147	3.83e-06	0.0014762		Os01g0501800 protein; Putative 33kDa oxygen evolving protein of photosystem II; Uncharacterized protein; cDNA clone:001-013-B04, full insert sequence; cDNA clone:001-029-A06, full insert sequence; cDNA clone:001-038-G12, full insert sequence; cDNA clone:001-039-G10, full insert sequence; cDNA clone:006-311-B02, full insert sequence [Source:UniProtKB/TrEMBL;Acc:Q943W1]
OS09G0498500	67.2059	237.725	-1.8226	3.37e-05	0.0078269		Putative uncharacterized protein [Source:UniProtKB/TrEMBL;Acc:A3C0A7]
OS03G0762100	65.3747	231.309	-1.823	2.06e-05	0.0054065		Expressed protein; Os03g0762100 protein; cDNA clone:002-146-G01, full insert sequence [Source:UniProtKB/TrEMBL;Acc:Q10EU0]
OS06G0676700	32.8115	116.249	-1.8249	0.00024163	0.034499		Putative uncharacterized protein B1153E06.13-2; Putative uncharacterized protein P0710B08.7-2 [Source:UniProtKB/TrEMBL;Acc:Q653V3]
OS10G0370500	121.764	431.534	-1.8254	5.36e-06	0.0019272		Cellulase containing protein, expressed; Os10g0370500 protein; Putative Glucan 1,3-beta-glucosidase; cDNA clone:J013001E03, full insert sequence [Source:UniProtKB/TrEMBL;Acc:Q8RU06]
OS06G0681600	210.768	752.655	-1.8363	0.00015657	0.026162		Os06g0681600 protein; Putative peroxidase; cDNA clone:001-206-A02, full insert sequence; cDNA clone:006-302-A05, full insert sequence [Source:UniProtKB/TrEMBL;Acc:Q653X4]
OS08G0394000	148.099	529.759	-1.8388	2.63e-06	0.001174
OS09G0474100	104.337	374.625	-1.8442	5.51e-06	0.0019356		BHLH-transcription factor; Os09g0474100 protein; TA1 protein-like; cDNA clone:J023133H05, full insert sequence [Source:UniProtKB/TrEMBL;Acc:Q69JJ6]
OS07G0673200	38.6384	138.74	-1.8443	0.00026899	0.036253		Probable E3 ubiquitin-protein ligase BAH1-like 2 [Source:UniProtKB/Swiss-Prot;Acc:Q7XI73]
OS07G0577600	252.075	914.28	-1.8588	9.59e-07	0.0005322		Os07g0577600 protein; Putative photosystem I antenna protein; cDNA clone:001-006-H09, full insert sequence; cDNA clone:001-015-H03, full insert sequence; cDNA clone:001-037-F08, full insert sequence; cDNA clone:006-203-C01, full insert sequence; cDNA clone:006-203-E10, full insert sequence; cDNA clone:006-301-D02, full insert sequence; cDNA clone:006-309-C01, full insert sequence; cDNA clone:006-…
OS01G0747300	637.898	2344.75	-1.878	0.00041363	0.04838
OS07G0638100	283.969	1046.59	-1.8819	4.26e-07	0.00026801		Os07g0638100 protein; Putative uncharacterized protein OJ1340_C08.105 [Source:UniProtKB/TrEMBL;Acc:Q8GVH2]
OS07G0106700	60.8434	226.299	-1.8951	1.44e-05	0.0039683		cDNA clone:006-302-A08, full insert sequence; cDNA clone:J023047E19, full insert sequence [Source:UniProtKB/TrEMBL;Acc:A3BFT9]
OS02G0579000	46.0646	171.344	-1.8952	2.73e-05	0.006692		Os02g0579000 protein [Source:UniProtKB/TrEMBL;Acc:Q0E046]
OS07G0148900	88.2091	328.226	-1.8957	5.56e-06	0.0019356		Os07g0148900 protein; Photosystem I protein-like protein; cDNA clone:001-002-E09, full insert sequence [Source:UniProtKB/TrEMBL;Acc:Q84PB5]
OS10G0397800	69.2414	258.908	-1.9027	7.93e-06	0.0025476		Mitochondrial carrier protein, expressed; Os10g0397800 protein; Putative Tricarboxylate transport protein, mitochondrial [Source:UniProtKB/TrEMBL;Acc:Q8RU49]
OS01G0179000	51.4553	192.95	-1.9068	2.1e-05	0.0054435		3'-N-debenzoyltaxol N-benzoyltransferase-like; Os01g0179000 protein [Source:UniProtKB/TrEMBL;Acc:Q9LGF6]
OS03G0385400	554.34	2081.94	-1.9091	1.47e-07	0.00010699	LTPL1	Non-specific lipid transfer protein-like 1 [Source:UniProtKB/Swiss-Prot;Acc:Q6ASY2]
OS05G0560200	91.3692	343.36	-1.9099	3.19e-06	0.0012586		Os05g0560200 protein [Source:UniProtKB/TrEMBL;Acc:Q0DG03]
OS02G0639800	55.6424	210.214	-1.9176	9.53e-06	0.0028367		Os02g0639800 protein; Ring domain containing protein-like; cDNA clone:001-205-F11, full insert sequence; cDNA clone:J013063D05, full insert sequence [Source:UniProtKB/TrEMBL;Acc:Q6H7E5]
OS10G0579400	88.13	334.348	-1.9236	2.34e-06	0.0011279
OS12G0569300	9168.12	35345.5	-1.9468	1.84e-07	0.00012536		Os12g0569300 protein; Thaumatin-like cytokinin-binding protein, putative, expressed; cDNA, clone: J065176M21, full insert sequence [Source:UniProtKB/TrEMBL;Acc:Q2QND8]
OS06G0613200	22.5087	86.8042	-1.9473	0.00029645	0.038224
OS03G0113500	27.7264	107.589	-1.9562	0.0001052	0.01955
OS04G0460600	43.5892	170.434	-1.9672	1.76e-05	0.0046915		NAC domain protein; OSJNBa0072F16.10 protein; Os04g0460600 protein; cDNA clone:001-038-F10, full insert sequence; cDNA clone:006-310-B03, full insert sequence [Source:UniProtKB/TrEMBL;Acc:Q7XUV6]
OS02G0230875	20.9094	82.1975	-1.9749	0.00035173	0.0438
OS01G0581300	23.7087	93.205	-1.975	0.00020157	0.030563		Os01g0581300 protein; Putative lycopene epsilon-cyclase; cDNA clone:J013056J03, full insert sequence; cDNA clone:J013105L24, full insert sequence [Source:UniProtKB/TrEMBL;Acc:Q8LJ81]
OS03G0409100	412.651	1625.01	-1.9775	1.21e-07	9.44e-05		Os03g0409100 protein [Source:UniProtKB/TrEMBL;Acc:Q0DR85]
OS11G0146100	25.3853	101.286	-1.9964	0.00013981	0.023724		Os11g0146100 protein [Source:UniProtKB/TrEMBL;Acc:Q0IUN7]
OS05G0344200	5211.16	20800.9	-1.997	2.55e-08	2.25e-05		Os05g0344200 protein; Putative uncharacterized protein P0015F11.13; cDNA clone:001-038-A07, full insert sequence; cDNA clone:006-305-F02, full insert sequence [Source:UniProtKB/TrEMBL;Acc:Q5W6M4]
OS06G0558900	248.647	1006.76	-2.0176	8.01e-08	6.4e-05		Os06g0559000 protein; Putative uncharacterized protein OSJNBa0090E14.32; Putative uncharacterized protein P0528E12.3; cDNA clone:002-140-D12, full insert sequence [Source:UniProtKB/TrEMBL;Acc:Q5Z7G1]
OS11G0445300	104.206	428.344	-2.0393	6.05e-07	0.00037396		Os11g0445300 protein; Probable protein kinase [imported]-Arabidopsis thaliana; Protein kinase family protein, putative, expressed; cDNA clone:J033046C19, full insert sequence [Source:UniProtKB/TrEMBL;Acc:Q53KU9]
OS11G0221000	68.1556	281.301	-2.0452	1.5e-06	0.00075616	IAA27	Auxin-responsive protein IAA27 [Source:UniProtKB/Swiss-Prot;Acc:P0C129]
OS10G0506900	1366.71	5753.11	-2.0736	7.55e-06	0.0024473		Os10g0506900 protein [Source:UniProtKB/TrEMBL;Acc:C7J7Z4]
OS03G0407100	66.8231	281.688	-2.0757	1.03e-06	0.00055129		Expressed protein; Os03g0407100 protein; Putative uncharacterized protein OSJNBa0002D18.10; Putative uncharacterized protein OSJNBa0030J19.19 [Source:UniProtKB/TrEMBL;Acc:Q84MQ2]
OS01G0159800	158.691	672.703	-2.0838	0.0003491	0.043638
OS05G0114700	34.4864	146.47	-2.0865	1.16e-05	0.0032908		Os05g0114700 protein [Source:UniProtKB/TrEMBL;Acc:C7J250]
OS08G0502700	31.5729	134.635	-2.0923	1.57e-05	0.0042196		Os08g0502700 protein; Putative aminotransferase; cDNA clone:J013000A23, full insert sequence; cDNA clone:J013001P06, full insert sequence [Source:UniProtKB/TrEMBL;Acc:Q6ZFI6]
OS12G0136300	65.509	280.189	-2.0966	1.35e-06	0.00069205		Os12g0136300 protein [Source:UniProtKB/TrEMBL;Acc:Q0IQ93]
OS03G0856500	807.729	3466.13	-2.1014	1.33e-08	1.28e-05		Os03g0856500 protein; Plastid-specific 30S ribosomal protein 1, chloroplast, putative, expressed; Putative ribosomal protein; cDNA clone:001-038-C09, full insert sequence; cDNA clone:006-307-E04, full insert sequence [Source:UniProtKB/TrEMBL;Acc:Q84M68]
OS11G0505300	26.8706	115.685	-2.1061	4.03e-05	0.0090446		Os11g0505200 protein [Source:UniProtKB/TrEMBL;Acc:C7J8Z7]
OS01G0825800	328.539	1420.34	-2.1121	2.12e-08	1.93e-05		Amino acid transporter-like protein [Source:UniProtKB/TrEMBL;Acc:Q5QMA9]
OS01G0750500	158.744	705.42	-2.1518	3.23e-08	2.71e-05		Os01g0750500 protein; Putative uncharacterized protein P0046E05.12; Uncharacterized protein; cDNA clone:001-038-C01, full insert sequence; cDNA clone:006-307-A10, full insert sequence; cDNA clone:J013112J21, full insert sequence [Source:UniProtKB/TrEMBL;Acc:Q943H0]
OS05G0525900	834.055	3723.33	-2.1584	3.59e-09	4.52e-06		Zinc finger CCCH domain-containing protein 37 [Source:UniProtKB/Swiss-Prot;Acc:Q65X92]
OS07G0236300	112.144	507.697	-2.1786	4.12e-06	0.0015316
OS03G0607700	19.2529	87.6728	-2.187	7.95e-05	0.015589		Expressed protein; Os03g0607700 protein; cDNA clone:001-021-A06, full insert sequence [Source:UniProtKB/TrEMBL;Acc:Q75I55]
OS12G0503000	345.176	1576.6	-2.1914	4.64e-09	5.43e-06		Ureide permease 4, putative, expressed; cDNA clone:002-105-A09, full insert sequence [Source:UniProtKB/TrEMBL;Acc:Q2QQ87]
OS01G0881800	766.388	3541.8	-2.2083	0.00036765	0.045265
OS10G0492400	30.5257	145.487	-2.2528	2.97e-06	0.0012017		Protein kinase domain containing protein, expressed [Source:UniProtKB/TrEMBL;Acc:Q7XD42]
OS05G0134400	332.672	1590.4	-2.2572	1.61e-07	0.00011491		Os05g0134400 protein [Source:UniProtKB/TrEMBL;Acc:Q0DKZ2]
OS01G0221100	51.0743	244.995	-2.2621	3.13e-07	0.00020943	GH3.3	Probable indole-3-acetic acid-amido synthetase GH3.3 [Source:UniProtKB/Swiss-Prot;Acc:Q5NAZ7]
OS03G0411800	112.089	548.559	-2.291	1.03e-08	1.02e-05	ZIP2	Zinc transporter 2 [Source:UniProtKB/Swiss-Prot;Acc:Q852F6]
OS07G0606600	27.708	135.813	-2.2933	3.97e-06	0.0015008		HAP3 subunit of HAP complex; Os07g0606600 protein; Putative transcription factor; cDNA clone:002-139-C11, full insert sequence; cDNA clone:J013109P12, full insert sequence [Source:UniProtKB/TrEMBL;Acc:Q69J40]
OS11G0605500	546.853	2726.42	-2.3178	2.74e-06	0.0011828		Acyl-coenzyme A oxidase [Source:UniProtKB/TrEMBL;Acc:Q2R1G8]
OS07G0119300	175.332	874.525	-2.3184	2.38e-09	3.12e-06		Os07g0119300 protein; Putative cytoskeletal protein-like protein; cDNA clone:J023048M12, full insert sequence [Source:UniProtKB/TrEMBL;Acc:Q7XIF1]
OS11G0490600	126.467	633.403	-2.3244	4.18e-09	5.07e-06		Expressed protein; LA; Os11g0490600 protein [Source:UniProtKB/TrEMBL;Acc:Q2R435]
OS09G0246500	638.406	3224.59	-2.3366	2.58e-10	4.68e-07		Os09g0246500 protein [Source:UniProtKB/TrEMBL;Acc:C7J702]
OS08G0487100	14.7015	74.8764	-2.3485	0.00021989	0.032439		Os08g0487100 protein; Putative uncharacterized protein P0028A08.8; Putative uncharacterized protein P0481F05.29 [Source:UniProtKB/TrEMBL;Acc:Q6ZCW4]
OS04G0362375	252.94	1293.91	-2.3549	9.43e-10	1.47e-06
OS04G0691400	12.9494	66.4746	-2.3599	0.00011685	0.020465		OSJNBb0020J19.4 protein; Os04g0691400 protein [Source:UniProtKB/TrEMBL;Acc:Q7XKA5]
OS07G0617000	38.4102	198.152	-2.367	0.00025651	0.035616		EREB-like protein; Os07g0617000 protein; cDNA clone:006-205-F01, full insert sequence; cDNA clone:006-206-B03, full insert sequence; cDNA clone:J013090P08, full insert sequence [Source:UniProtKB/TrEMBL;Acc:Q7X826]
OS03G0823400	1073.75	5630.96	-2.3907	1.18e-10	2.43e-07		Bowman-Birk serine protease inhibitor family protein, expressed; Os03g0823400 protein; Putative Bowman-Birk serine protease inhibitor [Source:UniProtKB/TrEMBL;Acc:Q84LH6]
OS07G0630800	11.0261	57.866	-2.3918	0.00019673	0.030388		Os07g0630800 protein; Putative malate dehydrogenase; cDNA clone:001-030-A01, full insert sequence; cDNA clone:001-207-A10, full insert sequence [Source:UniProtKB/TrEMBL;Acc:Q8H4E0]
OS03G0291500	1110.14	5876.4	-2.4042	1.16e-10	2.43e-07		Asparagine synthetase [glutamine-hydrolyzing] 1 [Source:UniProtKB/Swiss-Prot;Acc:Q10MX3]
OS09G0505000	15.4248	81.9337	-2.4092	2.32e-05	0.0058813		Os09g0505000 protein [Source:UniProtKB/TrEMBL;Acc:C7J6I4]
OS05G0101600	65.8881	351.984	-2.4174	8.34e-09	9.42e-06		Os05g0101600 protein; Putative uncharacterized protein OSJNBb0098I11.10; Putative uncharacterized protein P0036D10.9; cDNA clone:J023149K19, full insert sequence [Source:UniProtKB/TrEMBL;Acc:Q9FW33]
OS01G0221000	25.9375	143.383	-2.4668	7.57e-07	0.00043494
OS01G0740300	11.6924	65.2388	-2.4802	5.64e-05	0.011849		Os01g0740300 protein; cDNA clone:J033105C18, full insert sequence [Source:UniProtKB/TrEMBL;Acc:Q0JJG4]
OS03G0231150	103.691	583.655	-2.4928	6.26e-10	1.03e-06		Homeobox-leucine zipper protein HOX19 [Source:UniProtKB/Swiss-Prot;Acc:Q8GRL4]
OS06G0561000	165.95	937.132	-2.4975	2.44e-10	4.68e-07		Probable inositol oxygenase [Source:UniProtKB/Swiss-Prot;Acc:Q5Z8T3]
OS01G0111100	22.6044	128.42	-2.5062	4.07e-05	0.0090575		Os01g0111100 protein; Putative uncharacterized protein P0439B06.20 [Source:UniProtKB/TrEMBL;Acc:Q657T1]
OS06G0713000	21.975	125.618	-2.5151	6.75e-07	0.00039493		Os06g0713000 protein; Zinc finger protein; cDNA clone:001-205-D08, full insert sequence [Source:UniProtKB/TrEMBL;Acc:O82114]
OS02G0161601	36.601	209.511	-2.5171	4.87e-08	3.99e-05
OS08G0529000	22.4701	129.113	-2.5226	0.00010627	0.01955	PIN4	Probable auxin efflux carrier component 4 [Source:UniProtKB/Swiss-Prot;Acc:Q6ZIB5]
OS10G0536400	50.5406	297.298	-2.5564	9.89e-07	0.00053974		Os10g0536400 protein; Oxidoreductase, 2OG-Fe oxygenase family protein, expressed; cDNA clone:006-304-B08, full insert sequence [Source:UniProtKB/TrEMBL;Acc:Q109B6]
OS06G0634700	11.0832	65.3475	-2.5598	4.56e-05	0.0099502
OS10G0107866	130.6	775.458	-2.5699	0.00041352	0.04838
OS03G0374600	37.5526	226.904	-2.5951	9.44e-09	9.98e-06		Glycosyl hydrolases family 17 protein, expressed; Os03g0374600 protein; Putative glucanase; cDNA clone:J023001F15, full insert sequence [Source:UniProtKB/TrEMBL;Acc:Q7Y157]
OS08G0504500	20.5284	124.092	-2.5957	5.15e-06	0.0018753		Os08g0504500 protein; Putative uncharacterized protein OJ1134_H03.7; cDNA clone:001-101-D09, full insert sequence [Source:UniProtKB/TrEMBL;Acc:Q6ZK86]
OS11G0114600	21.3658	129.671	-2.6015	3.29e-07	0.00021516	WNK7	Probable serine/threonine-protein kinase WNK7 [Source:UniProtKB/Swiss-Prot;Acc:Q2RBE3]
OS06G0336200	3023.38	18528.6	-2.6155	1.33e-12	4.35e-09	TIP2-2	Probable aquaporin TIP2-2 [Source:UniProtKB/Swiss-Prot;Acc:Q5Z6F0]
OS05G0191700	16.0156	98.1581	-2.6156	4.72e-05	0.010098
OS10G0208500	605.087	3764.06	-2.6371	2.24e-12	6.1e-09		Expressed protein; Putative uncharacterized protein OSJNBa0014J14.28; cDNA clone:J013103P13, full insert sequence [Source:UniProtKB/TrEMBL;Acc:Q8S6U1]
OS03G0231000	28.4313	177.181	-2.6397	3.19e-08	2.71e-05
OS10G0516551	50.2737	314.54	-2.6454	1.09e-09	1.55e-06
OS05G0586050	47.6842	298.507	-2.6462	1.53e-09	2.08e-06
OS04G0587500	38.3145	243.48	-2.6678	0.00028426	0.037388		OSJNBb0016D16.7 protein [Source:UniProtKB/TrEMBL;Acc:Q7XN26]
OS08G0463500	12.0163	77.4821	-2.6889	7.27e-06	0.0023803		Os08g0463500 protein; Putative zinc finger protein; cDNA clone:001-015-H09, full insert sequence [Source:UniProtKB/TrEMBL;Acc:Q6YUB0]
OS03G0257600	6.85568	45.0178	-2.7151	0.00021974	0.032439		Expressed protein [Source:UniProtKB/TrEMBL;Acc:Q10NU9]
OS04G0679400	449.484	2992.32	-2.7349	1.4e-07	0.00010422		Putative uncharacterized protein [Source:UniProtKB/TrEMBL;Acc:A3AYP1]
OS01G0524500	85.1797	596.265	-2.8074	4.68e-12	1.18e-08
OS07G0114000	28.7368	202.097	-2.8141	0.00016273	0.026706		Probable protein phosphatase 2C 61 [Source:UniProtKB/Swiss-Prot;Acc:Q7XHN8]
OS03G0732100	15.3493	108.98	-2.8278	3.43e-07	0.0002201		Homeodomain protein JUBEL1, putative, expressed [Source:UniProtKB/TrEMBL;Acc:Q10DD6]
OS11G0502700	6.91273	50.1364	-2.8585	5.74e-05	0.011969		Expressed protein [Source:UniProtKB/TrEMBL;Acc:H2KWG7]
OS05G0424300	10.093	76.2568	-2.9175	2.44e-06	0.0011599		Os05g0424300 protein; Putative cytochrome P450 [Source:UniProtKB/TrEMBL;Acc:Q60EN9]
OS10G0163370	8.72189	68.884	-2.9815	1.07e-05	0.003139		Lecithin:cholesterol acyltransferase family protein, expressed; cDNA clone:006-209-F05, full insert sequence [Source:UniProtKB/TrEMBL;Acc:Q10A29]
OS03G0760200	23.0995	195.686	-3.0826	2.71e-10	4.68e-07		Os03g0760200 protein [Source:UniProtKB/TrEMBL;Acc:Q0DND2]
OS05G0179950	73.7929	657.673	-3.1558	2.55e-14	1.04e-10		Putative glucosyl transferase [Source:UniProtKB/TrEMBL;Acc:Q5KQK5]
OS04G0583200	19.9578	190.159	-3.2522	1.68e-07	0.0001171		OSJNBa0088A01.13 protein; Os04g0583200 protein [Source:UniProtKB/TrEMBL;Acc:Q7XUD3]
OS05G0171900	32.0496	323.578	-3.3357	5.45e-06	0.0019356		Os05g0171900 protein; Putative uncharacterized protein P0685E10.15; cDNA clone:002-117-C06, full insert sequence; cDNA clone:J023031G07, full insert sequence [Source:UniProtKB/TrEMBL;Acc:Q65XR4]
OS08G0278750	2.79933	28.2712	-3.3362	0.0004376	0.049936		Putative uncharacterized protein [Source:UniProtKB/TrEMBL;Acc:B9G019]
OS08G0453700	17.0628	172.44	-3.3372	6.46e-07	0.00038477
OS06G0716100	43.0573	459.05	-3.4143	1.57e-08	1.47e-05		Os06g0716100 protein [Source:UniProtKB/TrEMBL;Acc:Q0D9H0]
OS01G0361700	5.10357	54.6966	-3.4219	2.65e-06	0.001174		Os01g0361700 protein [Source:UniProtKB/TrEMBL;Acc:Q0JMU0]
OS09G0403300	12.9108	146.671	-3.5059	5e-11	1.17e-07
OS09G0554200	297.174	4033.74	-3.7627	1.65e-21	1.35e-17		Os09g0554200 protein; cDNA clone:002-142-C10, full insert sequence [Source:UniProtKB/TrEMBL;Acc:Q0IZR5]
OS03G0858800	2.79933	38.4567	-3.7801	1.24e-05	0.0034509		MATE efflux family protein, expressed; Os03g0858800 protein; Putative MatE efflux family protein; Putative membrane protein [Source:UniProtKB/TrEMBL;Acc:Q84M81]
OS08G0473900	2.74227	43.1203	-3.9749	2.93e-06	0.0012004	AMY1.3	Alpha-amylase isozyme 3D [Source:UniProtKB/Swiss-Prot;Acc:P27933]
EPlOSAG00000008807	0.990164	25.8566	-4.7067	0.00035977	0.044631
EPlOSAG00000027335	0.495082	18.1271	-5.1943	0.00034401	0.043332
OS02G0768300	0.495082	23.6076	-5.5754	2.94e-05	0.0071371		Os02g0768300 protein; Putative nodulin MtN21; cDNA clone:J033030K15, full insert sequence [Source:UniProtKB/TrEMBL;Acc:Q6ZGK2]
OS12G0231000	6.2649	341.385	-5.768	8.53e-26	1.4e-21		Os12g0231000 protein; POT family protein, expressed; cDNA clone:J023003I19, full insert sequence [Source:UniProtKB/TrEMBL;Acc:Q0IPA1]
OS08G0240200	0.933109	480.523	-9.0083	4.29e-39	1.4e-34		Os08g0240500 protein [Source:UniProtKB/TrEMBL;Acc:C7J5L0]
OS01G0148100	0	16.4364	#NAME?	0.00015959	0.026397		Os01g0148100 protein; Putative uncharacterized protein P0434B04.12; cDNA clone:J013094H22, full insert sequence [Source:UniProtKB/TrEMBL;Acc:Q5ZEE3]
OS01G0148400	0	25.2414	#NAME?	0.00042835	0.049254		Os01g0148400 protein; Putative uncharacterized protein P0434B04.16; cDNA clone:J013128N08, full insert sequence [Source:UniProtKB/TrEMBL;Acc:Q5ZEE1]
OS03G0375833	0	27.3457	#NAME?	8.43e-07	0.00047627
OS04G0422300	0	65.2958	#NAME?	2.47e-13	8.99e-10		Os04g0422300 protein; cDNA clone:002-124-C05, full insert sequence [Source:UniProtKB/TrEMBL;Acc:Q0JD84]
OS06G0347100	0	61.6454	#NAME?	8.82e-06	0.0027262		Os06g0347100 protein [Source:UniProtKB/TrEMBL;Acc:Q0DCC7]
OS06G0361500	0	16.333	#NAME?	0.00039236	0.046945		Expressed protein; cDNA clone:J013000C15, full insert sequence [Source:UniProtKB/TrEMBL;Acc:Q10IC0]
OS10G0381601	0	103.085	#NAME?	2.13e-18	1.4e-14		Os10g0381601 protein [Source:UniProtKB/TrEMBL;Acc:C7J7D4]
OS11G0422000	0	29.3984	#NAME?	2.73e-06	0.0011828		Os11g0422000 protein [Source:UniProtKB/TrEMBL;Acc:C7J8D7]
